# Supplementary material for: Biaxial Flexural Strength of Printed Splint Materials
Source: Materials (Basel). 2024 Feb 28;17(5):1112. doi: 10.3390/ma17051112 (PMC10934272; doi:10.3390/ma17051112)
Supplement: Supplementary file 1 [file materials-17-01112-s001.zip]

Archive with 1 entries (1 files):
- materials-2760887-supplementary.pdf
